# Supplementary material for: Causal Effects of Air Pollution, Noise, and Shift Work on Unstable Angina and Myocardial Infarction: A Mendelian Randomization Study
Source: Toxics. 2024 Dec 28;13(1):21. doi: 10.3390/toxics13010021 (PMC11768850; doi:10.3390/toxics13010021)
Supplement: Supplementary file 1 [file toxics-13-00021-s001.zip]

Archive with 4 entries (4 files):
- Figure S1.pdf
- Figure S2.pdf
- STROBE-MR checklist.pdf
- Supplementary tables.xlsx
