# Supplementary material for: Causal Effects of Air Pollution, Noise, and Shift Work on Unstable Angina and Myocardial Infarction: A Mendelian Randomization Study
Source: Toxics. 2024 Dec 28;13(1):21. doi: 10.3390/toxics13010021 (PMC11768850; doi:10.3390/toxics13010021)
Supplement: Supplementary file 1 [file toxics-13-00021-s001.zip › Supplementary tables.xlsx]

## Sheet: Table S1
Table S1 Instrumental variables used in MR analysis.
Exposure	SNP	Chromosome	Position	Effect allele	Other allele	Frequency of effect allele	Beta	SE	P-value	r2	F-statistics
PM2.5	rs6749467	2	343517	A	G	0.465814	-0.0123919	0.00218282	1.40001e-08	7.64207e-05	32.3891
PM2.5	rs1372504	5	103749428	A	G	0.374311	0.0122914	0.00221931	3.09999e-08	7.07659e-05	29.9923
PM2.5	rs12203592	6	396321	T	C	0.212894	0.0216661	0.00259111	6.20012e-17	0.000157322	66.6824
PM2.5	rs114708313	6	31329004	T	A	0.06585	0.024558	0.00447797	4.20001e-08	7.41973e-05	31.4467
PM2.5	rs77255816	6	20833602	T	C	0.036507	0.0313937	0.00572778	4.20001e-08	6.9333e-05	29.3849
PM2.5	rs77205736	8	10153460	T	C	0.273909	0.0135219	0.00241312	2.1e-08	7.27282e-05	30.824
PM2.5	rs1537371	9	22099568	A	C	0.500143	0.0123705	0.00214859	8.50002e-09	7.65146e-05	32.4289
PM2.5	rs72642437	18	45920421	T	C	0.003862	0.113396	0.019135	3.09999e-09	9.89367e-05	41.9329
PM10	rs74756519	1	115028382	C	T	0.010542	-0.0494714	0.0105999	3.09999e-06	5.10574e-05	21.6389
PM10	rs2745979	1	208018219	C	G	0.291227	-0.0110589	0.00238584	3.59998e-06	5.04885e-05	21.3978
PM10	rs149752881	2	33098355	C	T	0.032879	-0.0287918	0.00611452	2.5e-06	5.2719e-05	22.3432
PM10	rs72819562	5	164643843	T	C	0.190704	-0.0127818	0.00276984	3.89996e-06	5.04291e-05	21.3726
PM10	rs35665267	5	51178554	T	C	0.020331	-0.035513	0.00766936	3.59998e-06	5.02392e-05	21.2921
PM10	rs61447184	5	101445992	T	C	0.040057	-0.0258626	0.00554552	3.09999e-06	5.14397e-05	21.8009
PM10	rs117671171	6	159246615	T	C	0.017318	-0.0420185	0.008321	4.39997e-07	6.00927e-05	25.4685
PM10	rs12203592	6	396321	T	C	0.212894	0.0132343	0.00261169	4e-07	5.86987e-05	24.8776
PM10	rs12192953	6	94818099	T	C	0.023291	-0.0387119	0.00738282	1.6e-07	6.81824e-05	28.8973
PM10	rs57048268	7	151623218	C	A	0.311303	-0.0124891	0.00235748	1.2e-07	6.68812e-05	28.3457
PM10	rs145045547	8	342124	G	A	0.069722	-0.0200821	0.0043472	3.79997e-06	5.23156e-05	22.1722
PM10	rs73201440	8	11512667	G	A	0.017923	0.0417032	0.00876048	1.89998e-06	6.12245e-05	25.9481
PM10	rs117122280	9	133311860	T	C	0.01703	0.0388327	0.00836887	3.50002e-06	5.04871e-05	21.3972
PM10	rs10961167	9	13603291	A	G	0.085011	-0.0195322	0.00409857	1.89998e-06	5.93504e-05	25.1538
PM10	rs150993762	10	64836267	T	C	0.032703	-0.028982	0.00629425	4.09996e-06	5.31415e-05	22.5223
PM10	rs12571175	10	127771554	G	T	0.241258	0.0118316	0.00253557	3.09999e-06	5.12499e-05	21.7205
PM10	rs1039952	11	97640999	C	G	0.509045	-0.0103076	0.00217938	2.19999e-06	5.31059e-05	22.5072
PM10	rs149130673	11	83722884	C	T	0.010194	-0.0581919	0.0117759	7.69999e-07	6.8336e-05	28.9624
PM10	rs10846277	12	16211780	G	A	0.114428	-0.0162463	0.00340904	1.89998e-06	5.34928e-05	22.6711
PM10	rs79037220	13	50507971	A	G	0.028942	-0.032334	0.00646144	5.60003e-07	5.87655e-05	24.9059
PM10	rs2812230	13	51264767	C	T	0.011858	0.0460816	0.0100244	4.30002e-06	4.97641e-05	21.0908
PM10	rs11621531	14	103577789	A	G	0.063928	-0.0217207	0.00447256	1.2e-06	5.64648e-05	23.9308
PM10	rs80230137	14	48380718	G	A	0.017845	0.0420186	0.00823522	3.40001e-07	6.18885e-05	26.2296
PM10	rs34776465	15	57656713	A	G	0.036362	0.027384	0.00578149	2.19999e-06	5.25515e-05	22.2722
PM10	rs8034347	15	68925781	A	G	0.109299	-0.0164801	0.00350209	2.5e-06	5.28808e-05	22.4117
PM10	rs7505177	18	75220892	T	G	0.419106	-0.0107374	0.00220019	1.09999e-06	5.6137e-05	23.7919
PM10	rs218514	18	1469513	T	C	0.230187	-0.0120578	0.00262368	4.30002e-06	5.15267e-05	21.8378
PM10	rs62119705	19	2279746	T	C	0.657728	0.0105209	0.00228303	4.09996e-06	4.98372e-05	21.1218
PM10	rs4815138	20	286487	A	G	0.377409	0.0117626	0.0022683	2.19999e-07	6.50207e-05	27.5572
NO2	rs56118546	5	164465890	G	T	0.15565	-0.0175571	0.00285444	7.69999e-10	8.10228e-05	36.98
NO2	rs12203592	6	396321	T	C	0.219436	0.0196624	0.00243611	7.00003e-16	0.00013244	60.4507
NO2	rs79475047	6	20992197	C	T	0.027316	0.0369793	0.00626977	3.69999e-09	7.26668e-05	33.166
NO2	rs1217106	8	64567670	G	A	0.782419	0.0140134	0.00249759	2e-08	6.68617e-05	30.5162
NO2	rs77205736	8	10153460	T	C	0.274855	0.0148569	0.00229517	9.60064e-11	8.79863e-05	40.1585
NO2	rs10983735	9	120416066	A	G	0.154461	0.0156804	0.00283547	3.2e-08	6.42239e-05	29.3123
NO2	rs3740390	10	104638480	T	C	0.079749	0.0209748	0.00377883	2.80001e-08	6.45739e-05	29.472
NO2	rs10852602	16	49762462	A	C	0.16794	0.0149971	0.00273431	4.09996e-08	6.2857e-05	28.6883
NOx	rs7514956	1	74019696	C	A	0.186513	-0.0146107	0.00265248	3.59998e-08	6.47786e-05	29.5655
NOx	rs6749467	2	343517	A	G	0.46467	-0.0116612	0.00209584	2.59998e-08	6.76523e-05	30.8771
NOx	rs1318845	4	153001662	C	T	0.200795	-0.0141726	0.00259612	4.79999e-08	6.44674e-05	29.4234
NOx	rs72808024	5	164479164	C	A	0.148435	-0.0170289	0.00290612	4.60002e-09	7.3309e-05	33.4591
NOx	rs12203592	6	396321	T	C	0.219436	0.01937	0.00245674	3.19963e-15	0.00012853	58.666
NOx	rs77255816	6	20833602	T	C	0.036924	0.0299054	0.00547093	4.60002e-08	6.36061e-05	29.0303
NOx	rs77205736	8	10153460	T	C	0.274855	0.0132649	0.00231459	1e-08	7.01401e-05	32.0126
NOx	rs1217106	8	64567670	G	A	0.782419	0.0145574	0.00251872	7.49998e-09	7.21536e-05	32.9317
Noise	rs1502133	1	242381731	A	C	0.286782	-0.0107806	0.00230992	3.09999e-06	4.75434e-05	21.6988
Noise	rs17590440	3	25466098	G	A	0.030344	0.0289547	0.00608032	1.89998e-06	4.93354e-05	22.5167
Noise	rs3109912	4	55609205	G	C	0.338216	0.0103747	0.0022528	4.09996e-06	4.81827e-05	21.9906
Noise	rs1891471	6	112596443	T	C	0.565309	0.0096854	0.00211276	4.60002e-06	4.61033e-05	21.0415
Noise	rs2714872	7	17938491	C	T	0.33166	0.0101453	0.00221752	4.79999e-06	4.563e-05	20.8255
Noise	rs144374923	7	150414185	A	G	0.015591	-0.0405505	0.00853021	2e-06	5.04745e-05	23.0366
Noise	rs117527083	8	117910936	A	G	0.008598	0.0573849	0.012279	2.99999e-06	5.614e-05	25.6225
Noise	rs71478580	11	102269128	G	A	0.034508	-0.0268806	0.00586509	4.60002e-06	4.81478e-05	21.9747
Noise	rs7492080	13	80597508	A	G	0.285878	0.0113885	0.00232023	9.20005e-07	5.29561e-05	24.1693
Noise	rs7241762	18	72116373	T	C	0.455668	-0.00988191	0.00212578	3.29997e-06	4.84422e-05	22.109
Noise	rs143325027	19	32674873	T	C	0.018977	-0.0355946	0.00774971	4.39997e-06	4.71742e-05	21.5303
Noise	rs1030927	19	8779100	C	T	0.425557	0.00990463	0.00210992	2.69998e-06	4.79635e-05	21.8906
Noise	rs5762541	22	28666961	C	T	0.327404	-0.0104559	0.00222595	2.59998e-06	4.81494e-05	21.9754
Shift work	rs666923	1	234812041	C	A	0.207135	0.0141163	0.00283646	6.49995e-07	6.54522e-05	17.2356
Shift work	rs13019832	2	60710571	A	G	0.415708	-0.0132382	0.00233128	1.40001e-08	8.51346e-05	22.419
Shift work	rs13009008	2	174043233	G	A	0.671752	-0.0119654	0.00243581	8.99995e-07	6.31387e-05	16.6263
Shift work	rs10932655	2	217209739	C	A	0.450518	-0.0107063	0.00230369	3.40001e-06	5.67511e-05	14.9442
Shift work	rs10865397	2	73358292	G	A	0.523443	-0.011909	0.00233352	3.29997e-07	7.07563e-05	18.6324
Shift work	rs11922926	3	23656565	A	G	0.004871	0.0868543	0.0189282	4.49997e-06	7.31325e-05	19.2581
Shift work	rs75814777	3	171067183	C	G	0.028444	-0.0323784	0.00688637	2.59998e-06	5.79428e-05	15.258
Shift work	rs59815219	3	195996188	T	C	0.494265	0.010588	0.00229108	3.79997e-06	5.60455e-05	14.7583
Shift work	rs2087035	3	131264657	C	T	0.169258	-0.0159674	0.00306423	1.89998e-07	7.16991e-05	18.8807
Shift work	rs1375563	3	85657946	T	C	0.885203	-0.0172282	0.00362126	2e-06	6.0323e-05	15.8848
Shift work	rs41534644	5	121800881	C	T	0.146049	-0.0153986	0.003246	2.1e-06	5.91458e-05	15.5748
Shift work	rs152603	5	106774922	G	A	0.366346	-0.0113181	0.0023761	1.89998e-06	5.94731e-05	15.661
Shift work	rs1487441	6	98553894	A	G	0.484375	-0.0161493	0.00230054	2.19989e-12	0.000130273	34.3069
Shift work	rs76713680	6	105878480	T	C	0.034675	0.0320549	0.00635982	4.60002e-07	6.87874e-05	18.1139
Shift work	rs10282168	7	39437185	A	G	0.351957	-0.0110603	0.00240291	4.20001e-06	5.5803e-05	14.6945
Shift work	rs1860826	7	2112506	A	G	0.358721	-0.0119023	0.00240053	7.10003e-07	6.51772e-05	17.1631
Shift work	rs4352868	8	20647438	T	C	0.43746	0.0106442	0.0023147	4.30002e-06	5.57632e-05	14.684
Shift work	rs2474711	10	33441017	C	G	0.679375	0.0117616	0.0024578	1.7e-06	6.02656e-05	15.8697
Shift work	rs77215157	10	133599654	A	G	0.043115	0.0268539	0.00583403	4.20001e-06	5.95022e-05	15.6686
Shift work	rs2151875	10	109888333	T	C	0.109245	-0.0170224	0.00367406	3.59998e-06	5.63938e-05	14.8501
Shift work	rs61844343	10	54557687	G	T	0.271581	0.0126239	0.00259585	1.2e-06	6.30518e-05	16.6034
Shift work	rs622614	11	65663239	C	T	0.798824	-0.0144716	0.00288027	5.1e-07	6.73117e-05	17.7252
Shift work	rs34057425	11	123341589	A	T	0.32332	0.0115364	0.00251462	4.49997e-06	5.82353e-05	15.335
Shift work	rs1729200	11	79986182	G	A	0.204588	0.0130309	0.00284574	4.70002e-06	5.52651e-05	14.5528
Shift work	rs1727326	12	123600086	G	C	0.862723	0.0160452	0.00335205	1.7e-06	6.09803e-05	16.0579
Shift work	rs11063070	12	4377716	T	C	0.123618	-0.0162818	0.00347529	2.80001e-06	5.74394e-05	15.1254
Shift work	rs12811792	12	38054256	T	A	0.168576	-0.0144489	0.0031307	3.89996e-06	5.85218e-05	15.4105
Shift work	rs4415916	13	114261351	T	G	0.020808	-0.0386079	0.00826928	2.99999e-06	6.07408e-05	15.9948
Shift work	rs9575634	13	85238702	T	C	0.141606	0.0153421	0.00329452	3.2e-06	5.72226e-05	15.0683
Shift work	rs150774726	14	88402313	G	T	0.008599	0.0588643	0.0128172	4.39997e-06	5.90787e-05	15.5571
Shift work	rs55665482	15	78066376	T	C	0.048328	-0.0251651	0.00539579	3.09999e-06	5.82523e-05	15.3395
Shift work	rs28613960	16	26213558	A	G	0.454628	-0.0114863	0.00230665	6.4e-07	6.54243e-05	17.2282
Shift work	rs950608	17	55329305	A	G	0.251751	-0.0121723	0.00265425	4.49997e-06	5.58204e-05	14.699
Shift work	rs57885255	19	768333	C	T	0.018709	0.0419422	0.0090367	3.50002e-06	6.45923e-05	17.0091
Shift work	rs4808958	19	19571752	A	G	0.158873	-0.0146222	0.00314124	3.2e-06	5.71435e-05	15.0475
Shift work	rs6039504	20	9547230	T	C	0.163981	-0.0161786	0.00308805	1.6e-07	7.17665e-05	18.8984

## Sheet: Table S2
Table S2 The heterogeneity of instrumental variables.
Outcome	Exposure	Cochran's Q	df	P-value	I2
Unstable angina	Shift work	30.8223	34	0.624174	0
	PM10	41.6146	27	0.0359091	0.35119
	Noise	9.5706	12	0.653574	0
	NO2	6.64898	7	0.466319	0
	NOx	7.73838	7	0.356228	0.0954177
	PM2.5	6.62787	6	0.356636	0.0947312
Myocardial infarction	Shift work	59.9305	34	0.00394016	0.432676
	PM10	24.4115	27	0.607404	0
	Noise	24.0589	12	0.019969	0.501224
	NO2	9.68023	7	0.20743	0.276877
	NOx	2.7499	7	0.907135	0
	PM2.5	10.7925	6	0.0950056	0.444058

## Sheet: Table S3
Table S3 Directional horizontal pleiotropy assessed by intercept term in MR Egger regression.
Outcome	Exposure	Egger_intercept	SE	P-value
Unstable angina	Shift work	-0.0067675	0.00798859	0.403016
	PM10	-0.02031	0.0101657	0.0562908
	Noise	-0.0108306	0.00854602	0.231211
	NO2	0.00966961	0.0438749	0.832875
	NOx	-0.0049549	0.0430833	0.912191
	PM2.5	0.00369184	0.0102792	0.734147
Myocardial infarction	Shift work	0.00161492	0.00846092	0.849798
	PM10	-0.0126264	0.00679192	0.0743767
	Noise	-0.0136677	0.00916693	0.164077
	NO2	0.0506287	0.0364772	0.214495
	NOx	-0.00947632	0.0296777	0.760318
	PM2.5	0.00919714	0.00961466	0.382713
